# Supplementary material for: Improving the Phloroglucinolysis Protocol and Characterization of Sagrantino Wines Proanthocyanidins
Source: Molecules. 2021 Feb 19;26(4):1087. doi: 10.3390/molecules26041087 (PMC7922431; doi:10.3390/molecules26041087)
Supplement: Supplementary file 1 [file molecules-26-01087-s001.zip]

Archive with 3 entries (3 files):
- Table S2.xlsx
- Table S1.xlsx
- molecules-1040702_Supplementary_materials.pdf
