# Supplementary material for: Improving the Phloroglucinolysis Protocol and Characterization of Sagrantino Wines Proanthocyanidins
Source: Molecules. 2021 Feb 19;26(4):1087. doi: 10.3390/molecules26041087 (PMC7922431; doi:10.3390/molecules26041087)
Supplement: Supplementary file 1 [file molecules-26-01087-s001.zip › Table S2.xlsx]

## Sheet: Sheet1
				Procyanidin B1							Procyanidin B2							catechin							catechina after PHL							catechina terminal unit							epicatechin							epicatechina after PHL
	Groups	Samples per Group		mg/L		Std. Deviation	Minimum	Maximum	Anova		mg/L		Std. Deviation	Minimum	Maximum	Anova		mg/L		Std. Deviation	Minimum	Maximum	Anova		mg/L		Std. Deviation	Minimum	Maximum	Anova		mg/L		Std. Deviation	Minimum	Maximum	Anova		mg/L		Std. Deviation	Minimum	Maximum	Anova		mg/L		Std. Deviation	Minimum
1	Tannat	13		24.3648	±	7.6067	13.705	37.779	a,b		12.684	±	4.01276	7.21	22.261	a,b		6.91938	±	1.68831	3.648	9.17	a		55.9343	±	7.46658	41.9776	65.965	a		49.0149	±	7.30038	38.3296	61.333	a		5.18592	±	1.02297	3.458	7.725	a		35.3889	±	10.082	18.4598
2	Sangiovese	30		20.6669	±	5.47249	8.169	34.144	a,b		15.5655	±	4.63175	4.87	25.44	a,b		10.2815	±	2.18174	5.073	16.832	a,b		40.4737	±	6.94853	25.875	57.729	a		30.1922	±	6.90477	19.282	47.499	a		8.18117	±	2.49171	3.777	15.523	a,b		36.4852	±	6.40459	22.106
4	Barbera	3		9.948	±	6.32598	6.128	17.25	a		6.13633	±	3.03899	4.215	9.64	a		22.0517	±	6.19853	18.22	29.203	a,b,c		78.5177	±	2.70138	75.424	80.41	a		56.466	±	5.14972	51.207	61.499	a		5.41967	±	2.5198	3.93	8.329	a		30.042	±	1.27042	28.615
5	Merlot	4		22.349	±	8.97183	9.233	29.495	a,b		11.8205	±	4.82629	5.024	16.427	a,b		23.721	±	3.887	18.728	27.973	b,c		142.442	±	29.5795	99.0155	165.062	b		118.721	±	25.9443	80.2875	137.089	a,b		6.31875	±	1.09228	4.955	7.54	a		50.3605	±	8.67262	38.052
6	Cabernet Sauvignon	13		20.6005	±	5.36833	12.35	32.369	a,b		9.55508	±	2.59895	5.692	13.523	a,b		25.0339	±	7.13919	12.42	35.175	b,c		138.216	±	22.6486	95.801	172.25	b		113.182	±	19.7641	78.414	137.075	a,b		5.59515	±	1.62935	2.717	8.221	a		42.9424	±	6.57266	32.481
7	Pinot noir	12		22.9536	±	9.64303	13.034	43.563	a,b		11.861	±	5.89814	7.149	27.452	a,b		31.6795	±	17.3482	14.287	80.905	c		164.847	±	45.6084	92.67	246.72	b		133.168	±	42.9919	78.383	227.935	a,b		8.14175	±	3.73736	3.685	16.289	a,b		52.6429	±	15.0017	28.067
8	Sagrantino	36		61.6814	±	18.9961	17.332	95.559	c		21.441	±	8.2125	7.238	38.592	b		32.3516	±	7.41979	15.887	45.575	c		132.437	±	24.8487	62.731	177.318	b		100.086	±	18.5321	46.844	135.405	b		13.1027	±	4.10633	4.942	23.983	b		55.2447	±	14.3938	28.776
9	Other	5		32.662	±	22.3409	13.181	60.081	b		21.7464	±	15.0742	8.522	39.488	b		35.1338	±	16.3409	19.298	56.979	c		133.531	±	40.0633	90.319	177.28	b		98.3972	±	32.3796	59.89	134.021	b		8.5676	±	3.44705	5.339	13.177	a,b		49.739	±	12.148	33.717
10	Nebbiolo	17		31.2278	±	14.5973	7.704	63.697	b		16.3169	±	14.4793	2.595	65.004	a,b		35.2559	±	15.9588	8.74	65.004	c		172.985	±	37.0775	114.996	250.028	b		137.73	±	33.4503	106.256	209.758	c		8.61318	±	4.16572	1.062	15.175	a,b		56.6058	±	13.086	29.692
12	Total	133		33.9395	±	21.6077	6.128	95.559			15.9556	±	8.91015	2.595	65.004			24.0955	±	14.2334	3.648	80.905			112.014	±	55.6107	25.875	250.028			87.918	±	45.2739	19.282	227.935			8.91567	±	4.22315	1.062	23.983			46.8868	±	14.2592	18.4598
[truncated: 127 more columns]
