# Supplementary material for: Improving the Phloroglucinolysis Protocol and Characterization of Sagrantino Wines Proanthocyanidins
Source: Molecules. 2021 Feb 19;26(4):1087. doi: 10.3390/molecules26041087 (PMC7922431; doi:10.3390/molecules26041087)
Supplement: Supplementary file 1 [file molecules-26-01087-s001.zip › Table S1.xlsx]

## Sheet: Table S1
Number	Cultivar(s)	Wine groups	Wine Code	Region - Country	Country	Region	Vintage	Year of Analysis	Age	Aging	procyanidin B1 (mg/L)	procyanidin B2 (mg/L)	catechin free (mg/L)	catechin after Phl (mg/L)	catechin terminal unit (mg/L)	epicatechin free (mg/L)	epicatechin after Phl (mg/L)	epicatechin terminal unit (mg/L)	gallocatechin (mg/L)	gallocatechin after Phl (mg/L)	gallocatechin terminal unit (mg/L)	epigallocatechin (mg/L)	epigallocatechin after Phl (mg/L)	epigallocatechin terminal unit (mg/L)	epicatechin gallate free (mg/L)	epicatechin gallate after Phl (mg/L)	epicatechin gallate terminal unit (mg/L)	epicatechina-Phl + catechina-Phl (mg/L)	epigallocatechin-Phl (mg/L)	epicatechin gallate-Phl (mg/L)	% galloylation (termina units)	% galloylation (upper and extension units)	Total monomers (mg/L)	Total dimers (mg/L)	Total terminal units (mg/L)	Total upper units (mg/L)	Total oligomeric procyanidins (mg/L)	mDP (moles)
1	Sagrantino	Sagrantino	SGC04	Italy - Umbria	Italy	Umbria	2004	2012	8	wood	64.338	17.93	31.914	126.669	94.755	11.458	47.484	36.026	6.317	9.906	3.589	1.525	4.422	2.897	0	0	0	1120.05	393.276	18.1572	0	1.18559	51.214	82.268	137.267	1531.48	1668.75	8.75373
2	Sagrantino	Sagrantino	SGC05	Italy - Umbria	Italy	Umbria	2005	2012	7	wood	71.226	21.289	32.448	137.001	104.553	11.42	55.488	44.068	7.115	11.228	4.113	1.684	5.281	3.597	0	0	0	1569.32	526.075	25.7282	0	1.21295	52.667	92.515	156.331	2121.13	2277.46	10.435
3	Sagrantino	Sagrantino	SGC06	Italy - Umbria	Italy	Umbria	2006	2012	6	wood	80.756	27.153	35.478	125.127	89.649	15.794	62.726	46.932	7.031	9.294	2.263	1.824	4.942	3.118	0	0	0	1432.7	601.202	26.7478	0	1.29803	60.127	107.909	141.962	2060.65	2202.61	11.0679
4	Sagrantino	Sagrantino	SGC04	Italy - Umbria	Italy	Umbria	2004	2012	8	wood	28.528	9.208	19.444	79.508	60.064	7.432	33.127	25.695	3.222	4.996	1.774	0.696	1.765	1.069	0	0	0	444.494	190.965	5.4794	0	0.854902	30.794	37.736	88.602	640.939	729.541	6.01473
5	Sagrantino	Sagrantino	SGC05	Italy - Umbria	Italy	Umbria	2005	2012	7	wood	47.343	16.857	26.058	108.97	82.912	10.934	49.195	38.261	4.229	6.84	2.611	0.9	2.751	1.851	0	0	0	697.27	315.144	9.26887	0	0.907216	42.121	64.2	125.635	1021.68	1147.32	6.63717
6	Sagrantino	Sagrantino	SGC06	Italy - Umbria	Italy	Umbria	2006	2012	6	wood	75.789	36.989	36.989	143.791	106.802	14.312	57.685	43.373	6.931	10.32	3.389	1.871	5.094	3.223	0	0	0	1033.42	514.644	27.7668	0	1.76204	60.103	112.778	156.787	1575.84	1732.62	7.95344
7	Sagrantino	Sagrantino	SGC04	Italy - Umbria	Italy	Umbria	2004	2012	8	wood	66.739	28.365	37.768	147.767	109.999	18.57	78.074	59.504	5.54	7.718	2.178	1.63	4.885	3.255	0	0	0	904.813	305.644	10.104	0	0.82782	63.508	95.104	174.936	1220.56	1395.5	5.84943
8	Sagrantino	Sagrantino	SGC05	Italy - Umbria	Italy	Umbria	2005	2012	7	wood	70.58	20.78	33.488	133.902	100.414	12.84	49.911	37.071	7.708	9.332	1.624	1.854	6.154	4.3	0	0	0	865.466	333.171	12.5561	0	1.03667	55.89	91.36	143.409	1211.19	1354.6	6.87252
9	Sagrantino	Sagrantino	SGC06	Italy - Umbria	Italy	Umbria	2006	2012	6	wood	71.769	21.621	35.222	147.199	111.977	13.488	56.847	43.359	8.103	11.892	3.789	1.915	6.374	4.459	0	0	0	1057.44	457.079	23.8169	0	1.54823	58.728	93.39	163.584	1538.33	1701.92	7.525
10	Sagrantino	Sagrantino	SGC04	Italy - Umbria	Italy	Umbria	2004	2012	8	wood	35.915	7.28	21.186	104.037	82.851	4.942	28.776	23.834	4.186	8.07	3.884	0.866	3.785	2.919	0	0	0	671.249	219.929	7.17855	0	0.799075	31.18	43.195	113.488	898.357	1011.84	6.51613
11	Sagrantino	Sagrantino	SGC05	Italy - Umbria	Italy	Umbria	2005	2012	7	wood	56.94	12.756	28.05	137.617	109.567	8.372	44.073	35.701	5.983	11.458	5.475	1.33	4.073	2.743	0	0	0	991.001	382.664	13.8681	0	0.999476	43.735	69.696	153.486	1387.53	1541.02	7.28074
12	Sagrantino	Sagrantino	SGC06	Italy - Umbria	Italy	Umbria	2006	2012	6	wood	60.267	17.086	29.777	133.985	104.208	10.106	48.582	38.476	5.076	9.589	4.513	1.159	4.391	3.232	0	0	0	944.267	296.922	16.2119	0	1.28932	46.118	77.353	150.429	1257.4	1407.83	6.81344
13	Sagrantino	Sagrantino	SGC04	Italy - Umbria	Italy	Umbria	2004	2012	8	wood	65.809	33.65	39.127	153.078	113.951	23.983	87.42	63.437	4.263	5.521	1.258	1.369	3.988	2.619	0	0	0	744.331	177.412	10.0128	0	1.07462	68.742	99.459	181.265	931.756	1113.02	4.57486
14	Sagrantino	Sagrantino	SGC05	Italy - Umbria	Italy	Umbria	2005	2012	7	wood	54.562	22.243	30.275	123.135	92.86	14.928	60.954	46.026	4.906	7.859	2.953	1.346	4.471	3.125	0	0	0	723.717	243.091	13.1827	0	1.34518	51.455	76.805	144.964	979.991	1124.96	5.69668
15	Sagrantino	Sagrantino	SGC06	Italy - Umbria	Italy	Umbria	2006	2012	6	wood	69.637	27.396	35.088	151.88	116.792	15.525	69.417	53.892	5.993	8.937	2.944	1.174	4.737	3.563	0	0	0	904.469	302.49	21.7393	0	1.76929	57.78	97.033	177.191	1228.7	1405.89	5.81031
16	Sagrantino	Sagrantino	SGC04	Italy - Umbria	Italy	Umbria	2004	2012	8	wood	46.733	11.022	25.027	121.285	96.258	7.587	40.633	33.046	5.362	9.455	4.093	1.259	4.928	3.669	0	0	0	879.743	266.614	6.63988	0	0.57588	39.235	57.755	137.066	1153	1290.06	6.86818
17	Sagrantino	Sagrantino	SGC05	Italy - Umbria	Italy	Umbria	2005	2012	7	wood	41.222	7.523	22.052	116.656	94.604	8.456	31.456	23	6.083	12.097	6.014	1.37	5.06	3.69	0	0	0	747.639	343.991	12.0109	0	1.0883	37.961	48.745	127.308	1103.64	1230.95	7.02832
18	Sagrantino	Sagrantino	SGC06	Italy - Umbria	Italy	Umbria	2006	2012	6	wood	71.98	16.108	33.523	155.524	122.001	9.773	46.237	36.464	8.156	15.806	7.65	1.991	7.262	5.271	0	0	0	1155.11	526.476	21.4096	0	1.25717	53.443	88.088	171.386	1703	1874.38	7.90845
19	Sagrantino	Sagrantino	SGC04	Italy - Umbria	Italy	Umbria	2004	2012	8	wood	79.646	25.382	37.388	155.211	117.823	15.354	62.621	47.267	6.942	9.406	2.464	1.704	5.024	3.32	0	0	0	1052.78	371.884	15.3614	0	1.06675	61.388	105.028	170.874	1440.02	1610.9	6.85326
20	Sagrantino	Sagrantino	SGC05	Italy - Umbria	Italy	Umbria	2005	2012	7	wood	87.406	29.762	41.913	177.318	135.405	17.711	87.973	70.262	7.946	10.476	2.53	1.865	5.839	3.974	0	0	0	1284.26	427.768	22.2424	0	1.28252	69.435	117.168	212.171	1734.27	1946.44	6.67498
21	Sagrantino	Sagrantino	SGC06	Italy - Umbria	Italy	Umbria	2006	2012	6	wood	95.559	30.289	45.575	160.828	115.253	17.625	61.835	44.21	8.281	10.791	2.51	2.159	5.654	3.495	0	0	0	1324.68	412.546	24.9727	0	1.41713	73.64	125.848	165.468	1762.2	1927.67	8.39894
22	Sagrantino	Sagrantino	SGC04	Italy - Umbria	Italy	Umbria	2004	2012	8	wood	17.332	7.238	15.887	62.731	46.844	7.238	33.197	25.959	2.318	3.598	1.28	0.521	1.301	0.78	0	0	0	228.353	133.887	3.39113	0	0.927472	25.964	24.57	74.863	365.631	440.494	4.37489
23	Sagrantino	Sagrantino	SGC05	Italy - Umbria	Italy	Umbria	2005	2012	7	wood	35.94	10.738	20.624	98.72	78.096	6.795	37.782	30.987	3.992	7.71	3.718	1.1	3.204	2.104	0	0	0	406.491	89.9669	7.88236	0	1.5629	32.511	46.678	114.905	504.341	619.246	4.0557
24	Sagrantino	Sagrantino	SGC06	Italy - Umbria	Italy	Umbria	2006	2012	6	wood	30.946	16.729	19.838	79.935	60.097	13.297	54.618	41.321	3.429	5.491	2.062	0.875	2.086	1.211	0	0	0	374.707	181.337	10.1638	0	1.79506	37.439	47.675	104.691	566.207	670.898	4.73609
25	Sagrantino	Sagrantino	SGC04	Italy - Umbria	Italy	Umbria	2004	2012	8	wood	78.298	29.885	39.032	141.593	102.561	15.258	56.453	41.195	6.484	9.53	3.046	1.484	4.431	2.947	0	0	0	1082.41	302.24	15.2391	0	1.08859	62.258	108.183	149.749	1399.89	1549.64	7.50501
26	Sagrantino	Sagrantino	SGC05	Italy - Umbria	Italy	Umbria	2005	2012	7	wood	75.571	31.177	39.603	158.133	118.53	16.719	55.591	38.872	7.583	11.784	4.201	1.775	5.591	3.816	0	0	0	1241.99	477.132	27.8716	0	1.5954	65.68	106.748	165.419	1746.99	1912.41	8.32908
27	Sagrantino	Sagrantino	SGC06	Italy - Umbria	Italy	Umbria	2006	2012	6	wood	90.968	38.592	42.165	163.349	121.184	20.005	84.561	64.556	7.81	11.751	3.941	1.854	6.116	4.262	0	0	0	1469.19	519.149	41.7188	0	2.05506	71.834	129.56	193.943	2030.06	2224	8.25651
28	Sagrantino	Sagrantino	SGC04	Italy - Umbria	Italy	Umbria	2004	2012	8	wood	60.337	17.436	30.915	142.669	111.754	10.293	52.15	41.857	5.428	9.493	4.065	1.309	4.325	3.016	0	0	0	782.403	254.314	4.96146	0	0.476295	47.945	77.773	160.692	1041.68	1202.37	5.51393
29	Sagrantino	Sagrantino	SGC05	Italy - Umbria	Italy	Umbria	2005	2012	7	wood	80.257	24.338	41.43	135.31	93.88	14.205	52.782	38.577	6.708	8.745	2.037	1.587	3.564	1.977	0	0	0	750.414	275.174	8.21328	0	0.794474	63.93	104.595	136.471	1033.8	1170.27	6.25938
30	Sagrantino	Sagrantino	SGC06	Italy - Umbria	Italy	Umbria	2006	2012	6	wood	79.188	24.534	38.776	148.757	109.981	15.948	56.21	40.262	6.719	9.933	3.214	1.457	4.184	2.727	0	0	0	880.1	316.841	17.1488	0	1.41248	62.9	103.722	156.184	1214.09	1370.27	6.39325
31	Sagrantino	Sagrantino	SGC04	Italy - Umbria	Italy	Umbria	2004	2012	8	wood	62.184	24.221	33.624	122.237	88.613	14.708	61.46	46.752	5.741	8.658	2.917	1.325	3.917	2.592	0	0	0	852.191	257.437	8.40337	0	0.751622	55.398	86.405	140.874	1118.03	1258.9	6.5235
32	Sagrantino	Sagrantino	SGC05	Italy - Umbria	Italy	Umbria	2005	2012	7	wood	59.619	20.384	31.784	126.038	94.254	12.473	51.579	39.106	6.849	9.839	2.99	1.549	4.899	3.35	0	0	0	941.881	341.86	12.4304	0	0.959008	52.655	80.003	139.7	1296.17	1435.87	7.45205
33	Sagrantino	Sagrantino	SGC06	Italy - Umbria	Italy	Umbria	2006	2012	6	wood	35.692	24.942	35.692	151.302	115.61	14.8	66.064	51.264	7.184	12.456	5.272	1.781	6.251	4.47	0	0	0	1158.67	452.97	18.9624	0	1.16291	59.457	60.634	176.616	1630.6	1807.22	7.41741
34	Sagrantino	Sagrantino	SGC04	Italy - Umbria	Italy	Umbria	2004	2012	8	wood	52.626	21.068	30.239	126.212	95.973	13.537	57.385	43.848	5.086	7.825	2.739	1.2911	3.907	2.6159	0	0	0	788.51	219.709	7.63854	0	0.75193	50.1531	73.694	145.176	1015.86	1161.03	5.8718
35	Sagrantino	Sagrantino	SGC05	Italy - Umbria	Italy	Umbria	2005	2012	7	wood	44.727	16.596	27.121	124.881	97.76	10.598	49.851	39.253	5.492	10.196	4.704	1.322	4.573	3.251	0	0	0	810.33	320.509	13.98	0	1.22115	44.533	61.323	144.968	1144.82	1289.79	6.48583
36	Sagrantino	Sagrantino	SGC06	Italy - Umbria	Italy	Umbria	2006	2012	6	wood	74.101	23.309	40.139	145.384	105.245	15.214	58.612	43.398	6.278	10.569	4.291	1.607	5.744	4.137	0	0	0	1100.47	415.483	21.6966	0	1.41102	63.238	97.41	157.071	1537.65	1694.72	7.80232
37	Sangiovese	Sangiovese	SNC04	Italy - Tuscany	Italy	Tuscany	2004	2012	8	wood	8.169	4.87	5.073	25.875	20.802	3.777	23.81	20.033	0.795	4.075	3.28	0	2.906	2.906	0	0	0	147.116	77.3102	17.0352	0	7.05507	9.645	13.039	47.021	241.461	288.482	4.53569
38	Sangiovese	Sangiovese	SNC04	Italy - Tuscany	Italy	Tuscany	2004	2012	8	wood	11.495	10.993	7.295	34.48	27.185	5.797	32.689	26.892	1.903	6.771	4.868	0	4.475	4.475	0	0	0	193.426	127.509	25.3514	0	7.32093	14.995	22.488	63.42	346.286	409.706	4.75681
39	Sangiovese	Sangiovese	SNC04	Italy - Tuscany	Italy	Tuscany	2004	2012	8	wood	17.387	10.439	10.23	57.729	47.499	6.607	42.037	35.43	1.801	8.017	6.216	0	4.378	4.378	0	0	0	294.274	154.058	39.8531	0	8.16351	18.638	27.826	93.523	488.186	581.709	4.57375
40	Sangiovese	Sangiovese	SNC04	Italy - Tuscany	Italy	Tuscany	2004	2012	8	wood	20.226	17.744	9.925	44.794	34.869	11.236	50.833	39.597	3.77	7.021	3.251	0.025	4.528	4.503	0	0	0	307.51	154.958	22.7908	0	4.69663	24.956	37.97	82.22	485.259	567.479	5.07918
41	Sangiovese	Sangiovese	SNC04	Italy - Tuscany	Italy	Tuscany	2004	2012	8	wood	20.777	16.834	10.28	46.661	36.381	8.473	41.753	33.28	3.156	7.681	4.525	0	5.243	5.243	0	0	0	316.051	216.523	22.8034	0	4.10594	21.909	37.611	79.429	555.377	634.806	5.84115
42	Sangiovese	Sangiovese	SNC04	Italy - Tuscany	Italy	Tuscany	2004	2012	8	wood	15.77	9	7.743	42.38	34.637	4.532	36.86	32.328	2.292	6.214	3.922	0	4.214	4.214	0	0	0	254.4	184.032	20.6025	0	4.48822	14.567	24.77	75.101	459.034	534.135	5.21744
43	Sangiovese	Sangiovese	SNC04	Italy - Tuscany	Italy	Tuscany	2004	2012	8	wood	15.649	12.309	7.895	44.494	36.599	5.285	38.251	32.966	1.456	7.984	6.528	0	4.434	4.434	0	0	0	281.271	195.865	24.3807	0	4.86139	14.636	27.958	80.527	501.517	582.044	5.29994
44	Sangiovese	Sangiovese	SNC04	Italy - Tuscany	Italy	Tuscany	2004	2012	8	wood	14.312	13.384	7.721	42.384	34.663	5.641	36.788	31.147	1.864	8.309	6.445	0	3.848	3.848	0	0	0	302.823	200.74	26.8468	0	5.06153	15.226	27.696	76.103	530.41	606.513	5.8087
45	Sangiovese	Sangiovese	SNC04	Italy - Tuscany	Italy	Tuscany	2004	2012	8	wood	23.755	13.778	11.806	52.194	40.388	7.292	40.638	33.346	2.928	8.792	5.864	0.082	5.334	5.252	0	0	0	343.132	246.842	30.981	0	4.98924	22.108	37.533	84.85	620.955	705.805	6.0526
46	Sangiovese	Sangiovese	SNC04	Italy - Tuscany	Italy	Tuscany	2004	2012	8	wood	20.998	16.188	8.871	42.12	33.249	7.533	38.468	30.935	2.442	8.354	5.912	0	4.616	4.616	0	0	0	312.275	179.339	22.8735	0	4.44587	18.846	37.186	74.712	514.488	589.2	5.77269
47	Sangiovese	Sangiovese	SNC05	Italy - Tuscany	Italy	Tuscany	2005	2012	7	wood	12.895	9.818	8.655	42.357	33.702	7.495	35.214	27.719	1.724	5.88	4.156	0	2.185	2.185	0	0	0	222.648	142.303	26.8468	0	6.85221	17.874	22.713	67.762	391.798	459.56	4.9547
48	Sangiovese	Sangiovese	SNC05	Italy - Tuscany	Italy	Tuscany	2005	2012	7	wood	25.44	20.287	11.709	40.041	28.332	9.943	39.918	29.975	2.457	6.411	3.954	0	5.051	5.051	0	0	0	219.31	143.092	21.795	0	5.67286	24.109	45.727	67.312	384.197	451.509	4.94396
49	Sangiovese	Sangiovese	SNC05	Italy - Tuscany	Italy	Tuscany	2005	2012	7	wood	25.641	21.985	13.705	53.875	40.17	12.989	45.212	32.223	3.574	9.717	6.143	0.463	5.316	4.853	0	0	0	371.364	227.544	35.1386	0	5.54196	30.731	47.626	83.389	634.047	717.436	6.24708
50	Sangiovese	Sangiovese	SNC05	Italy - Tuscany	Italy	Tuscany	2005	2012	7	wood	17.613	16.21	10.246	45.773	35.527	8.213	44.914	36.701	2.673	6.675	4.002	0.307	4.836	4.529	0	0	0	320.378	161.972	28.0882	0	5.50277	21.439	33.823	80.759	510.439	591.198	5.36228
51	Sangiovese	Sangiovese	SNC05	Italy - Tuscany	Italy	Tuscany	2005	2012	7	wood	22.096	15.589	10.575	37.394	26.819	6.447	30.921	24.474	3.265	6.192	2.927	0	3.701	3.701	0	0	0	249.433	139.756	22.0361	0	5.35864	20.287	37.685	57.921	411.225	469.146	5.90471
52	Sangiovese	Sangiovese	SNC05	Italy - Tuscany	Italy	Tuscany	2005	2012	7	wood	14.891	12.703	8.188	39.124	30.936	6.887	30.598	23.711	2.0851	7.285	5.1999	0	4.648	4.648	0	0	0	313.983	196.313	29.2818	0	5.4268	17.1601	27.594	64.4949	539.578	604.073	6.79014
53	Sangiovese	Sangiovese	SNC05	Italy - Tuscany	Italy	Tuscany	2005	2012	7	wood	23.758	18.729	11.177	39.355	28.178	10.019	39.747	29.728	1.869	5.963	4.094	0	3.849	3.849	0	0	0	233.713	108.693	27.4802	0	7.42937	23.065	42.487	65.849	369.886	435.735	4.86375
54	Sangiovese	Sangiovese	SNC05	Italy - Tuscany	Italy	Tuscany	2005	2012	7	wood	24.461	14.406	11.223	40.729	29.506	7.698	38.688	30.99	3.485	5.659	2.174	0.329	2.969	2.64	0	0	0	284.492	108.601	27.8556	0	6.61734	22.735	38.867	65.31	420.948	486.258	5.42925
55	Sangiovese	Sangiovese	SNC05	Italy - Tuscany	Italy	Tuscany	2005	2012	7	wood	22.264	14.677	10.153	34.971	24.818	8.857	32.262	23.405	2.517	6.255	3.738	0.263	4.461	4.198	0	0	0	297.038	179.726	33.2468	0	6.51885	21.79	36.941	56.159	510.01	566.169	7.26752
56	Sangiovese	Sangiovese	SNC05	Italy - Tuscany	Italy	Tuscany	2005	2012	7	wood	17	14.069	9.915	29.197	19.282	7.435	31.106	23.671	2.735	5.026	2.291	0	4.912	4.912	0	0	0	266.933	122.444	24.4822	0	5.91557	20.085	31.069	50.156	413.859	464.015	6.73369
57	Sangiovese	Sangiovese	SNC06	Italy - Tuscany	Italy	Tuscany	2006	2012	6	wood	20.325	14.4723	12.249	34.814	22.565	10.277	31.963	21.686	2.391	6.014	3.623	0	3.792	3.792	0	0	0	282.852	132.635	24.0757	0	5.4772	24.917	34.7973	51.666	439.563	491.229	6.89956
58	Sangiovese	Sangiovese	SNC06	Italy - Tuscany	Italy	Tuscany	2006	2012	6	wood	25.837	23.236	12.11	36.213	24.103	9.946	35.516	25.57	2.926	5.983	3.057	0.2	3.792	3.592	0	0	0	245.959	233.259	25.1359	0	4.98379	25.182	49.073	56.322	504.354	560.676	7.16466
59	Sangiovese	Sangiovese	SNC06	Italy - Tuscany	Italy	Tuscany	2006	2012	6	wood	21.517	16.256	11.658	37.499	25.841	10.434	36.087	25.653	2.821	7.195	4.374	0.137	3.9005	3.7635	0	0	0	344.291	264.653	28.734	0	4.50603	25.05	37.773	59.6315	637.678	697.31	8.39103
60	Sangiovese	Sangiovese	SNC06	Italy - Tuscany	Italy	Tuscany	2006	2012	6	wood	34.144	15.44	16.832	38.092	21.26	15.523	35.713	20.19	4.62	6.824	2.204	0.936	4.902	3.966	0	0	0	367.387	275.053	30.1533	0	4.48315	37.911	49.584	47.62	672.592	720.212	10.7861
61	Sangiovese	Sangiovese	SNC06	Italy - Tuscany	Italy	Tuscany	2006	2012	6	wood	23.566	11.636	10.828	43.384	32.556	6.425	42.207	35.782	4.071	6.105	2.034	0.417	4.901	4.484	0	0	0	387.72	223.88	38.5496	0	5.92935	21.741	35.202	74.856	650.149	725.005	6.97848
62	Sangiovese	Sangiovese	SNC06	Italy - Tuscany	Italy	Tuscany	2006	2012	6	wood	23.193	19.641	10.85	32.335	21.485	8.714	22.106	13.392	2.378	8.603	6.225	0	5.104	5.104	0	0	0	349.73	254.559	32.9912	0	5.17688	21.942	42.834	46.206	637.28	683.486	10.6294
63	Sangiovese	Sangiovese	SNC06	Italy - Tuscany	Italy	Tuscany	2006	2012	6	wood	18.169	15.605	8.914	43.688	34.774	6.453	39.662	33.209	1.515	7.797	6.282	0	5.0515	5.0515	0	0	0	425.335	229.137	39.165	0	5.64633	16.882	33.774	79.3165	693.637	772.953	7.04724
64	Sangiovese	Sangiovese	SNC06	Italy - Tuscany	Italy	Tuscany	2006	2012	6	wood	24.954	16.64	10.912	35.788	24.876	7.582	29.177	21.595	3.566	8.2	4.634	0.303	5.029	4.726	0	0	0	344.343	217.736	31.6712	0	5.33409	22.363	41.594	55.831	593.75	649.581	8.3783
65	Sangiovese	Sangiovese	SNC06	Italy - Tuscany	Italy	Tuscany	2006	2012	6	wood	26.464	25.44	11.391	32.331	20.94	10.245	28.27	18.025	2.571	5.145	2.574	0.125	2.874	2.749	0	0	0	248.902	115.671	27.521	0	7.01898	24.332	51.904	44.288	392.094	436.382	7.09893
66	Sangiovese	Sangiovese	SNC06	Italy - Tuscany	Italy	Tuscany	2006	2012	6	wood	27.24	24.587	10.3147	44.139	33.8243	7.68	43.148	35.468	3.657	7.689	4.032	0.21	5.138	4.928	0	0	0	456.424	308.048	36.2517	0	4.52736	21.8617	51.827	78.2523	800.724	878.976	8.07228
67	Cabernet Sauvignon- Merlot	Cabernet Sauvignon	CMC05	Italy - Tuscany	Italy	Tuscany	2005	2012	7	wood	16.713	8.286	17.387	95.801	78.414	5.244	34.583	29.339	4.335	18.557	14.222	0.589	3.099	2.51	0	0.157	0.157	355.982	195.541	14.427	0.125961	2.54916	27.555	24.999	124.642	565.951	690.593	4.14784
68	Cabernet sauvignon- Petit Verdeau	Cabernet Sauvignon	CPC07	Italy - Tuscany	Italy	Tuscany	2007	2012	5	wood	17.244	8.633	21.985	111.198	89.213	5.018	36.607	31.589	5.262	21.483	16.221	0.706	3.91	3.204	0	0	0	340.608	219.899	6.405	0	1.12981	32.971	25.877	140.227	566.912	707.139	3.80945
69	95% Cabernet sauvignon- 5% Sangiovese	Cabernet Sauvignon	CSC07	Italy - Tuscany	Italy	Tuscany	2007	2012	5	wood	20.603	10.305	22.635	143.778	121.143	5.848	45.455	39.607	3.946	19.295	15.349	0.448	2.727	2.279	0	0.142	0.142	503.826	191.224	13.4043	0.0795429	1.89205	32.877	30.908	178.52	708.454	886.974	3.75625
70	50% Cabernet sauvignon-50% Petit Verdeau	Cabernet Sauvignon	CPC05	Italy - Tuscany	Italy	Tuscany	2005	2012	7	wood	21.25	12.783	32.596	163.064	130.468	8.221	52.937	44.716	6.057	20.677	14.62	0.698	3.467	2.769	0	0.439	0.439	432.882	208.768	17.4626	0.227447	2.6494	47.572	34.033	193.012	659.112	852.124	3.36331
71	Aglianico	Other	AGC06	Italy - Basilicata	Italy	Basilicata	2006	2012	6	wood	53.287	36.294	46.662	155.313	108.651	11.251	52.508	41.257	1.325	3.177	1.852	0.221	1.9	1.679	0	0.518	0.518	609.03	117.584	16.2656	0.336458	2.18953	59.459	89.581	153.957	742.88	896.837	4.35233
72	Aglianico	Other	AGC06	Italy - Basilicata	Italy	Basilicata	2006	2012	6	wood	60.081	39.488	56.979	177.28	120.301	13.177	63.668	50.491	3.398	5.641	2.243	0.694	2.492	1.798	0	0.31	0.31	726.82	126.042	17.4101	0.176998	2.00053	74.248	99.569	175.143	870.272	1045.41	4.45353
73	Barbera	Barbera	BRC04	Italy - Piemont	Italy	Piemont	2004	2012	8	wood	6.128	4.554	18.22	79.719	61.499	4	30.461	26.461	1.763	3.335	1.572	0.329	1.293	0.964	0	0	0	119.887	19.5348	2.4885	0	1.75357	24.312	10.682	90.496	141.91	232.406	2.09058
74	Barbera	Barbera	BRC05	Italy - Piemont	Italy	Piemont	2005	2012	7	wood	6.466	4.215	18.732	75.424	56.692	3.93	28.615	24.685	2.4	3.882	1.482	0.543	1.4	0.857	0	0	0	118.828	24.8784	4.1055	0	2.77752	25.605	10.681	83.716	147.811	231.528	2.22303
75	Barbera	Barbera	BRC06	Italy - Piemont	Italy	Piemont	2006	2012	6	wood	17.25	9.64	29.203	80.41	51.207	8.329	31.05	22.721	2.296	4.01	1.714	0.508	1.5	0.992	0	0	0	131.822	14.9208	1.33035	0	0.898439	40.336	26.89	76.634	148.074	224.708	2.34962
76	Cabernet Sauvignon	Cabernet Sauvignon	CBC04	Italy - Tuscany	Italy	Tuscany	2004	2012	8	wood	24.665	12.528	33.66	123.631	89.971	5.775	39.794	34.019	5.743	10.052	4.309	0.698	2.487	1.789	0	0.779	0.779	302.617	173.635	19.4848	0.595261	3.93048	45.876	37.193	130.867	495.737	626.604	3.60655
77	Cabernet Sauvignon	Cabernet Sauvignon	CBC04	Italy - Tuscany	Italy	Tuscany	2004	2012	8	wood	13.857	5.692	16.1	124.292	108.192	2.717	32.481	29.764	3.687	16.033	12.346	0.25	2.726	2.476	0	0	0	384.887	189.119	6.321	0	1.08921	22.754	19.549	152.778	580.327	733.105	3.63855
78	Cabernet Sauvignon	Cabernet Sauvignon	CBC05	Italy - Tuscany	Italy	Tuscany	2005	2012	7	wood	18.73	7.035	32.027	129.378	97.351	7.035	41.853	34.818	4.591	15.8	11.209	0.653	2.926	2.273	0	0.807	0.807	374.524	178.218	6.8082	0.551011	1.21673	44.306	25.765	146.458	559.55	706.008	3.65786
79	Cabernet Sauvignon	Cabernet Sauvignon	CBC05	Italy - Tuscany	Italy	Tuscany	2005	2012	7	wood	12.35	5.799	12.42	128.265	115.845	2.75	39.629	36.879	2.591	16.027	13.436	0.252	3.404	3.152	0	0	0	519.388	243.235	12.8835	0	1.6613	18.013	18.149	169.312	775.506	944.818	4.17925
80	Cabernet Sauvignon	Cabernet Sauvignon	CBC06	Italy - Tuscany	Italy	Tuscany	2006	2012	6	wood	22.488	9.33	24.435	160.61	136.175	6.086	49.081	42.995	3.94	12.877	8.937	0.404	3.505	3.101	0	0.664	0.664	507.817	227.024	25.4016	0.346064	3.34125	34.865	31.818	191.872	760.243	952.115	3.73683
81	Cabernet Sauvignon	Cabernet Sauvignon	CBC06	Italy - Tuscany	Italy	Tuscany	2006	2012	6	wood	24.472	11.549	23.611	151.966	128.355	4.983	51.094	46.111	3.993	15.713	11.72	0.46	3.727	3.267	0	0.553	0.553	601.151	254.156	20.726	0.291043	2.36589	33.047	36.021	190.006	876.033	1066.04	4.19654
82	Cabernet Sauvignon 85%	Cabernet Sauvignon	CBC04	Italy - Tuscany	Italy	Tuscany	2004	2012	8	wood	17.881	8.043	24.723	131.877	107.154	5.157	39.168	34.011	3.468	12.702	9.234	0.373	2.028	1.655	0	0	0	329.503	103.687	5.7435	0	1.30851	33.721	25.924	152.054	438.934	590.988	3.00694
83	Cabernet Sauvignon 85%	Cabernet Sauvignon	CBC05	Italy - Tuscany	Italy	Tuscany	2005	2012	7	wood	25.185	10.71	28.687	160.696	132.009	6.094	46.143	40.049	4.105	15.877	11.772	0.488	2.641	2.153	0	0	0	511.564	191.99	9.26205	0	1.29936	39.374	35.895	185.983	712.816	898.799	3.66203
84	Cabernet Sauvignon 85%	Cabernet Sauvignon	CBC06	Italy - Tuscany	Italy	Tuscany	2006	2012	6	wood	32.369	13.523	35.175	172.25	137.075	7.809	49.426	41.617	5.023	17.528	12.505	0.593	2.771	2.178	0	0.235	0.235	517.696	198.202	10.7625	0.121378	1.48109	48.6	45.892	193.61	726.66	920.27	3.60631
85	Merlot	Merlot	MRC04	Italy - Tuscany	Italy	Tuscany	2004	2012	8	wood	9.233	5.024	18.728	99.0155	80.2875	4.955	38.052	33.097	2.095	5.287	3.192	0.279	1.629	1.35	0	1.421	1.421	196.631	74.508	14.4154	1.19064	5.04824	26.057	14.257	119.347	285.554	404.902	2.64909
86	Merlot	Merlot	MRC04	Italy - Lazio	Italy	Lazio	2004	2012	8	wood	29.495	16.427	27.973	165.062	137.089	7.54	58.39	50.85	4.414	21.66	17.246	0.76	3.599	2.839	0	0	0	568.416	239.981	12.6704	0	1.54316	40.687	45.922	208.024	821.067	1029.09	3.74086
87	Merlot	Merlot	MRC05	Italy - Lazio	Italy	Lazio	2005	2012	7	wood	25.866	12.73	23.081	150.519	127.438	6.06	51.992	45.932	5.515	27.867	22.352	0.68	5.176	4.496	0	0.802	0.802	590.896	297.922	25.0047	0.398965	2.73628	35.336	38.596	201.02	913.822	1114.84	4.15599
88	Merlot	Merlot	MRC06	Italy - Lazio	Italy	Lazio	2006	2012	6	wood	24.802	13.101	25.102	155.173	130.071	6.72	53.008	46.288	3.958	19.245	15.287	0.605	3.455	2.85	0	0.156	0.156	234.361	524.96	16.1711	0.080143	2.08526	36.385	37.903	194.652	775.493	970.145	3.7229
89	Montepulciano	Other	MNC06	Italy - Abruzzo	Italy	Abruzzo	2006	2012	6	wood	22.37	15.813	31.534	91.424	59.89	6.089	33.717	27.628	9.783	12.198	2.415	1.561	4.175	2.614	0	0	0	330.469	181.228	7.4613	0	1.43719	48.967	38.183	92.547	519.158	611.705	4.88708
90	Nebbiolo	Nebbiolo	NBC04	Italy - Piemont	Italy	Piemont	2004	2012	8	wood	22.044	8.46	25.83	135.262	109.432	4.406	43.639	39.233	4.973	13.807	8.834	0.419	2.432	2.013	0	0.465	0.465	346.766	197.917	14.2538	0.290667	2.55015	35.628	30.504	159.977	558.937	718.914	3.41254
91	Nebbiolo	Nebbiolo	NBC06	Italy - Piemont	Italy	Piemont	2006	2012	6	wood	33.572	15.365	30.87	180.747	149.877	7.492	61.822	54.33	3.83	11.975	8.145	0.512	2.711	2.199	0	2.336	2.336	589.259	244.2	24.9375	1.07706	2.90513	42.704	48.937	216.887	858.396	1075.28	3.74134
92	Nebbiolo	Nebbiolo	NBC06	Italy - Piemont	Italy	Piemont	2006	2012	6	wood	37.037	17.889	32.454	233.975	201.521	6.39	73.923	67.533	4.91	20.733	15.823	0.329	3.845	3.516	0	7.101	7.101	907.212	484.247	38.9897	2.40309	2.72569	44.083	54.926	295.494	1430.45	1725.94	4.36685
93	Nebbiolo	Nebbiolo	NBC06	Italy - Piemont	Italy	Piemont	2006	2012	6	wood	7.704	2.595	8.74	114.996	106.256	1.062	29.692	28.63	2.636	18.824	16.188	0.329	4.243	3.914	0	2.936	2.936	463.771	362.704	21.0662	1.85912	2.48556	12.767	10.299	157.924	847.541	1005.46	4.73281
94	Nebbiolo	Nebbiolo	NBC06	Italy - Piemont	Italy	Piemont	2006	2012	6	wood	15.319	6.486	21.817	133.798	111.981	5.405	48.015	42.61	3.519	12.034	8.515	0.331	2.761	2.43	0	0.067	0.067	440.273	237.19	11.9301	0.0404582	1.73052	31.072	21.805	165.603	689.393	854.995	3.8801
95	Nebbiolo	Nebbiolo	NBC06	Italy - Piemont	Italy	Piemont	2006	2012	6	wood	12.546	4.239	15.347	181.139	165.792	3.592	52.634	49.042	2.514	18.25	15.736	0.187	3.807	3.62	0	0.487	0.487	561.42	332.598	15.0959	0.207519	1.6605	21.64	16.785	234.677	909.114	1143.79	3.6824
96	Nebbiolo	Nebbiolo	NBC06	Italy - Piemont	Italy	Piemont	2006	2012	6	wood	18.066	5.876	20.154	229.912	209.758	5.82	72.646	66.826	3.216	18.417	15.201	0.287	3.95	3.663	0	1.206	1.206	764.954	321.149	20.0256	0.406534	1.81042	29.477	23.942	296.654	1106.13	1402.78	3.58656
97	Nebbiolo	Nebbiolo	NBC06	Italy - Piemont	Italy	Piemont	2006	2012	6	wood	16.099	5.591	19.625	158.052	138.427	5.408	38.958	33.55	4.43	6.816	2.386	0.346	1.143	0.797	0	0	0	377.078	249.047	3.9333	0	0.624275	29.809	21.69	175.16	630.058	805.218	3.48198
98	Nebbiolo	Nebbiolo	NBC04	Italy - Lombardy	Italy	Lombardy	2004	2012	8	wood	30.077	15.374	42.32	151.571	109.251	13.157	57.938	44.781	5.53	11.481	5.951	2.218	7.336	5.118	0	0	0	148.567	303.95	4.3176	0	0.945111	63.225	45.451	165.101	456.835	621.936	2.89879
99	Nebbiolo	Nebbiolo	NBC04	Italy - Lombardy	Italy	Lombardy	2004	2012	8	wood	30.327	17.271	35.363	148.595	113.232	12.266	61.952	49.686	5.421	8.493	3.072	0.6	2.247	1.647	0	0	0	227.368	86.4408	1.7514	0	0.555014	53.65	47.598	167.637	315.56	483.197	2.30656
100	Nebbiolo	Nebbiolo	NBC04	Italy - Lombardy	Italy	Lombardy	2004	2012	8	wood	34.519	7.089	34.51	148.745	114.235	7.089	43.023	35.934	5.525	13.174	7.649	0.5	2.103	1.603	0	0.041	0.041	293.084	154.783	9.2232	0.0257115	2.0178	47.624	41.608	159.462	457.091	616.553	2.97998
101	Nebbiolo	Nebbiolo	NBC05	Italy - Lombardy	Italy	Lombardy	2005	2012	7	wood	34.898	19.378	48.176	159.452	111.276	12.534	60.647	48.113	7.258	13.061	5.803	1.493	4.684	3.191	0	0	0	184.18	346.88	5.8044	0	1.08117	69.461	54.276	168.383	536.864	705.247	3.184
102	Nebbiolo	Nebbiolo	NBC05	Italy - Lombardy	Italy	Lombardy	2005	2012	7	wood	43.265	24.351	42.556	167.566	125.01	12.93	66.525	53.595	6.884	11.872	4.988	0.716	2.621	1.905	0	0	0	325.219	148.254	11.2602	0	2.32297	63.086	67.616	185.498	484.733	670.231	2.80378
103	Nebbiolo	Nebbiolo	NBC05	Italy - Lombardy	Italy	Lombardy	2005	2012	7	wood	45.025	15.628	45.698	172.466	126.768	8.825	46.387	37.562	8.44	14.823	6.383	0.5	2.762	2.262	0	0	0	279.113	185.232	11.3295	0	2.38178	63.463	60.653	172.975	475.674	648.649	2.89375
104	Nebbiolo	Nebbiolo	NBC06	Italy - Lombardy	Italy	Lombardy	2006	2012	6	wood	46.406	24.503	63.406	196.427	133.021	15.175	71.413	56.238	6.896	11.348	4.452	1.668	4.2	2.532	0	0.273	0.273	171.049	367.48	9.0363	0.13892	1.65027	87.145	70.909	196.516	547.565	744.081	2.90163
105	Nebbiolo	Nebbiolo	NBC06	Italy - Lombardy	Italy	Lombardy	2006	2012	6	wood	40.272	22.288	47.48	178.022	130.542	11.94	64.166	52.226	5.857	13.143	7.286	0.581	2.471	1.89	0	0.308	0.308	401.174	177.412	19.2223	0.160206	3.21547	65.858	62.56	192.252	597.808	790.06	3.14408
106	Nebbiolo	Nebbiolo	NBC06	Italy - Lombardy	Italy	Lombardy	2006	2012	6	wood	63.697	65.004	65.004	250.028	185.024	12.933	68.918	55.985	8.956	17.291	8.335	0.874	3.559	2.685	0	0.31	0.31	589.567	251.546	20.0088	0.122851	2.32357	87.767	128.701	252.339	861.122	1113.46	3.35867
107	Pinot noir	Pinot noir	PNC04	France - Burgundy	France	Burgundy	2004	2012	8	wood	27.072	11.379	37.081	193.714	156.633	9.286	60.986	51.7	1.567	4.859	3.292	0.219	1.25	1.031	0	0	0	272.515	51.0552	1.40595	0	0.432631	48.153	38.451	212.656	324.976	537.632	2.06466
108	Pinot noir	Pinot noir	PNC04	France - Burgundy	France	Burgundy	2004	2012	8	wood	13.034	7.227	28.816	139.113	110.297	7.298	47.481	40.183	1.049	3.584	2.535	0.165	0.649	0.484	0	0	0	149.452	24.108	1.45635	0	0.832124	37.328	20.261	153.499	175.016	328.515	1.79387
109	Pinot noir	Pinot noir	PNC04	France - Burgundy	France	Burgundy	2004	2012	8	wood	43.563	27.452	80.905	211.621	130.716	16.289	70.654	54.365	2.728	4.995	2.267	0.3	1.085	0.785	0	0	0	281.249	50.5128	6.1593	0	1.8227	100.222	71.015	188.133	337.921	526.054	2.24667
110	Pinot noir	Pinot noir	PNC04	Italy - Piemont	Italy	Piemont	2004	2012	8	wood	16.925	8.65	21.128	127.072	105.944	5.09	36.921	31.831	1.243	3.968	2.725	0.065	0.706	0.641	0	0	0	297.422	39.2832	3.0702	0	0.903596	27.526	25.575	141.141	339.776	480.917	2.67786
111	Pinot noir	Pinot noir	PNC05	France - Burgundy	France	Burgundy	2005	2012	7	wood	14.698	8.65	14.287	92.67	78.383	3.685	28.067	24.382	0.815	2.404	1.589	0.142	0.599	0.457	0	0	0	130.051	20.2596	3.18885	0	2.07743	18.929	23.348	104.811	153.5	258.311	2.01664
112	Pinot noir	Pinot noir	PNC05	France - Burgundy	France	Burgundy	2005	2012	7	wood	28.334	10.29	34.981	118.814	83.833	6.795	33.289	26.494	1.71	3.077	1.367	0.181	0.4	0.219	0	0	0	231.049	36.888	2.84865	0	1.05199	43.667	38.624	111.913	270.786	382.699	2.68309
113	Pinot noir	Pinot noir	PNC05	France - Burgundy	France	Burgundy	2005	2012	7	wood	23.749	11.451	28.89	167.523	138.633	7.275	54.579	47.304	0.95	2.544	1.594	0.172	0.76	0.588	0	0.031	0.031	313.297	38.5704	3.8934	0.0164762	1.09439	37.287	35.2	188.15	355.761	543.911	2.31659
114	Pinot noir	Pinot noir	PNC05	Italy - Piemont	Italy	Piemont	2005	2012	7	wood	19.668	9.239	22.172	157.097	134.925	8.3	55.78	47.48	0.6	3.121	2.521	0.1	0.711	0.611	0	0	0	357.647	38.1252	5.5041	0	1.37165	31.172	28.907	185.537	401.276	586.813	2.50591
115	Pinot noir	Pinot noir	PNC06	France - Burgundy	France	Burgundy	2006	2012	6	wood	14.052	7.909	20.827	173.961	153.134	5.802	52.615	46.813	0.831	4.743	3.912	0.145	1	0.855	0	0	0	297.017	64.9788	1.7136	0	0.471146	27.605	21.961	204.714	363.709	568.423	2.23673
116	Pinot noir	Pinot noir	PNC06	France - Burgundy	France	Burgundy	2006	2012	6	wood	13.328	7.149	18.785	246.72	227.935	5.079	77.604	72.525	0.567	5.602	5.035	0.07	1.334	1.264	0	0	0	483.554	79.2432	4.4394	0	0.782636	24.501	20.477	306.759	567.237	873.996	2.28778
117	Pinot noir	Pinot noir	PNC06	France - Burgundy	France	Burgundy	2006	2012	6	wood	25.421	14.534	34.861	216.076	181.215	8.453	65.724	57.271	1.101	5.888	4.787	0.0169	1.096	1.0791	0	0	0	417.092	74.5716	4.12335	0	0.831677	44.4319	39.955	244.352	495.787	740.139	2.41257
118	Pinot noir	Pinot noir	PNC06	Italy - Piemont	Italy	Piemont	2006	2012	6	wood	35.599	18.402	37.421	133.789	96.368	14.349	48.015	33.666	1.031	12.032	11.001	0	2.761	2.761	0	0.067	0.067	295.528	46.7544	7.9107	0.0465721	2.25896	52.801	54.001	143.863	350.193	494.056	2.69855
